# Supplementary material for: Risk Factors for Neurological Deficits Following Brain Tumor Resection in the Supplementary Motor Area (SMA): A 66-Case Double-Center Study
Source: Cancers (Basel). 2025 Apr 19;17(8):1369. doi: 10.3390/cancers17081369 (PMC12025504; doi:10.3390/cancers17081369)
Supplement: Supplementary file 1 [file cancers-17-01369-s001.zip]

Archive with 1 entries (1 files):
- cancers-3575840-supplementary.pdf
